# Supplementary material for: The Differences Between Intraoperative- and Postoperative-Preferred Music Effects on Emergence Delirium in Elderly Patients: A Single-Center, Prospective Randomized Controlled Trial
Source: Medicina (Kaunas). 2025 Sep 2;61(9):1586. doi: 10.3390/medicina61091586 (PMC12471603; doi:10.3390/medicina61091586)
Supplement: Supplementary file 1 [file medicina-61-01586-s001.zip]

Archive with 1 entries (1 files):
- medicina-3825647-supplementary.pdf
